# Supplementary material for: Establishment of reference intervals of thyroid function tests from cord blood of neonates in two selected hospitals, Addis Ababa, Ethiopia
Source: BMC Pediatr. 2016 Aug 2;16:118. doi: 10.1186/s12887-016-0654-2 (PMC4969665; doi:10.1186/s12887-016-0654-2)
Supplement: Additional file 1: — TSH, fT4 and fT3 results of Study participants. (XLSX 15 kb) [file 12887_2016_654_MOESM1_ESM.xlsx]

## Sheet: Sheet1
Raw Data for the muniscript entitled with Establishment of reference intervals of thyroid function tests from cord blood of neonates in two selected hospitals, Addis Ababa, Ethiopia.
Id	G.Age	BirthW	TSH	fT4	fT3	LogTSH
1	41	3400	27.57	1.27	1.99	3.32
2	42	3000	6.38	1.14	1.52	1.85
3	41	3500	17.66	0.71	1.34	2.87
4	43	3000	8.24	1.02	1.34	2.11
5	43	3500	6.26	1.03	1.48	1.83
6	39	3500	27.57	1.27	1.99	3.32
7	37	2500	5.48	1.38	1.47	1.7
8	39	3400	6.17	1.04	1.52	1.82
10	37	3000	5.13	1.12	1.27	1.64
13	40	3100	6.33	1.07	1.52	1.85
14	40	3600	5.67	1.28	2.05	1.74
15	39	4100	11.07	1.17	1.8	2.4
16	39	3000	8.07	1.29	2.02	2.09
17	42	3300	4.99	1.2	1.7	1.61
18	39	3000	8.44	1.23	1.51	2.13
19	38	2800	8.47	1.03	1.25	2.14
20	40	2900	9.1	1.13	1.52	2.21
21	39	3100	20.83	1.57	1.99	3.04
22	37	2600	6.53	1.17	1.75	1.88
23	41	3700	6.3	1.18	1.92	1.84
24	38	3400	16.31	0.97	1.4	2.79
25	40	2500	4.99	1.09	1.35	1.61
27	39	3800	6.04	1.38	1.99	1.8
28	38	3000	5.47	1.06	1.78	1.7
29	38	3400	8.12	1.02	1.69	2.09
30	39	2800	6.19	0.95	1.63	1.82
31	40	3700	5.43	1.16	1.7	1.69
32	44	3700	4.4	1.08	1.55	1.48
33	39	3100	14.33	1.07	1.74	2.66
34	39	3500	4.64	1.18	1.64	1.53
35	37	3000	6.53	1.04	1.57	1.88
36	39	2700	10.86	0.88	1.58	2.39
37	40	3700	19.33	1.26	2.01	2.96
38	42	3600	17.69	1.09	1.26	2.87
39	40	3800	8.87	1.09	1.81	2.18
40	40	3800	5.93	1.3	1.48	1.78
41	37	3400	8.88	1.06	1.43	2.18
42	39	3100	24.28	1.54	1.77	3.19
43	39	3200	20.07	1.32	1.08	3
44	39	3800	13.88	1.1	1.44	2.63
45	44	3700	4.61	1.25	1.49	1.53
46	39	4000	18.19	1.19	1.91	2.9
47	39	3500	15.71	1.33	2.03	2.75
48	44	4000	7.73	1.11	1.55	2.05
49	40	3100	29.29	1.04	1.51	3.38
50	40	2800	11.8	1.02	1.5	2.47
51	40	3500	7.35	1.01	1.1	1.99
52	40	3400	4.16	1.28	2.1	1.43
53	39	2600	10.38	1.09	1.19	2.34
54	41	3500	5.74	1.11	1.43	1.75
55	37	3000	4.48	1.13	1.32	1.5
56	42	3900	7.58	1.53	2.32	2.03
57	40	3200	3.18	1.08	1.49	1.16
58	41	2500	14.54	1.04	1.32	2.68
60	41	3600	14.56	1.04	2.67	2.68
61	37	2700	7.2	1.16	1.44	1.97
62	40	2500	20.27	1.22	1.73	3.01
63	40	3500	4.93	1.06	1.59	1.6
64	40	3600	10.23	1.21	1.82	2.33
65	40	3000	5.35	1.31	2.46	1.68
66	39	2900	3.57	1.1	1.87	1.27
67	39	3200	21.74	1.05	1.67	3.08
68	41	2800	10.01	1.16	1.74	2.3
69	42	3200	4.05	1.17	1.88	1.4
70	39	3900	6.36	1.08	1.63	1.85
71	42	3400	30.15	1.39	2.52	3.41
72	38	2700	5.73	1.26	1.28	1.75
73	40	3700	4.87	0.99	1.47	1.58
74	39	3900	6.49	1.43	2.51	1.87
5	39	2800	6.12	1.08	1.53	1.81
77	41	2700	10.28	0.98	1.6	2.33
78	39	3800	25.84	1.25	1.64	3.25
79	37	3000	25.48	1.18	2.25	3.24
80	39	3200	27.54	1.46	1.44	3.32
81	41	3000	6.19	1.3	2.04	1.82
83	40	2500	12.42	1.05	1.87	2.52
86	39	3000	11.24	1.26	1.99	2.42
87	39	2800	3.81	1.22	1.8	1.34
88	40	2800	11.59	1.44	1.76	2.45
90	40	3000	22.47	1.24	2.51	3.11
91	37	2700	7.11	1.04	1.65	1.96
92	43	4000	4.27	1.34	1.68	1.45
93	43	3200	5.25	1.23	1.8	1.66
94	41	3500	6.08	1.22	1.69	1.81
95	40	4500	11.36	1.53	3.66	2.43
96	39	2900	11.41	1.14	1.66	2.43
97	43	3100	3.48	1.32	2.05	1.25
98	40	3500	11.74	1.05	1.56	2.46
100	42	4700	9.62	1.22	1.98	2.26
101	41	3100	2.4	1.22	1.82	0.88
102	41	4000	5.82	1.23	1.55	1.76
103	39	3400	9.12	1.25	1.45	2.21
104	42	3500	14.05	1.15	1.82	2.64
105	41	4000	14.61	1.34	1.7	2.68
107	37	3600	7.45	1.33	1.69	2.01
108	37	2600	10.09	1.2	1.41	2.31
109	39	2500	6.39	1.13	1.96	1.85
110	41	3500	14.44	1.18	1.82	2.67
111	42	3600	13.39	1.32	1.45	2.59
112	39	3500	8.7	1.18	1.99	2.16
113	40	3200	7.48	1.22	2.01	2.01
114	41	2500	4.56	1.06	1.71	1.52
115	39	3200	10.38	1.07	1.65	2.34
116	39	2700	17.04	1.44	1.47	2.84
117	39	3100	6.2	1.21	1.51	1.82
118	40	3000	14.58	1.36	1.46	2.68
119	39	3000	11.17	1.04	1.67	2.41
120	38	3000	6.53	1.21	1.95	1.88
121	38	3000	11.72	1.15	1.49	2.46
122	39	3500	12.76	1.34	1.75	2.55
123	39	3000	4.48	1.18	1.56	1.5
125	41	3600	5.69	1.38	1.74	1.74
126	37	3000	8.37	1.4	1.8	2.12
127	38	3400	8.75	1.21	1.7	2.17
128	39	2500	7.17	1.18	1.78	1.97
129	38	2700	15.63	1.11	1.54	2.75
130	39	2500	9.47	1.11	1.47	2.25
131	39	3200	3.51	0.89	1.4	1.26
132	38	3300	5.27	1.13	1.72	1.66
135	41	3600	6.89	1.09	1.43	1.93
136	38	2500	9.35	1.2	1.74	2.24
137	42	3100	9.7	1.17	1.64	2.27
138	41	3800	8.89	1.11	1.88	2.18
Note . G.Age stands for gestational age, BirthW stands for Birth weight, Log TSH satnds for logarismically transformed.
